# Supplementary material for: Secondary Metabolites and Their Biological Evaluation from the Aerial Parts of Staehelina uniflosculosa Sibth. & Sm. (Asteraceae)
Source: Int J Mol Sci. 2024 Oct 1;25(19):10586. doi: 10.3390/ijms251910586 (PMC11476517; doi:10.3390/ijms251910586)
Supplement: Supplementary file 1 [file ijms-25-10586-s001.zip]

Archive with 1 entries (1 files):
- ijms-3227187-supplementary.pdf
